# Supplementary material for: Very late Magmaris scaffold restenosis: a 6-year serial optical coherence tomography case report
Source: Eur Heart J Case Rep. 2024 Jul 17;8(7):ytae344. doi: 10.1093/ehjcr/ytae344 (PMC11263876; doi:10.1093/ehjcr/ytae344)
Supplement: ytae344_Supplementary_Data [file ytae344_supplementary_data.zip]

Archive with 3 entries (3 files):
- CAG - 12 moths FU.avi
- CAG - Baseline.avi
- CAG 72 months event.avi
